# Supplementary material for: New species-specific quantitative PCR assays for Liriomyza leafminers: supporting biosecurity and in-field identification
Source: J Econ Entomol. 2026 May 11;119(3):2295–305. doi: 10.1093/jee/toag119 (PMC13268535; doi:10.1093/jee/toag119)
Supplement: toag119_Supplementary_Data [file toag119_supplementary_data.zip]

Archive with 2 entries (2 files):
- vanRooyen et al_Suppl Figures_18 Feb 2026.docx
- vanRooyen Leafminer molecular MS_Suppl Tables 1 & 2_18 Feb 26.xlsx
