# Supplementary material for: New species-specific quantitative PCR assays for Liriomyza leafminers: supporting biosecurity and in-field identification
Source: J Econ Entomol. 2026 May 11;119(3):2295–305. doi: 10.1093/jee/toag119 (PMC13268535; doi:10.1093/jee/toag119)
Supplement: toag119_Supplementary_Data [file toag119_supplementary_data.zip › vanRooyen Leafminer molecular MS_Suppl Tables 1 & 2_18 Feb 26.xlsx]

## Sheet: Suppl Table 1_AUS samples
Sample name	Species	Development stage	Collection date	Location	State / Territory	Latitude	Longitude	Plant host - common name	Plant host - scientific name	Collector	Cq values							GenBank accession number
											L. sativae 1	L. trifolii 1	L. huidobrensis 1	L. huidobrensis 2	L. brassicae 3	L. bryoniae 2	L. chinensis 2
C_hum_001	Calycomyza humeralis	Fly	2021-10-01	Atkinson Dam	Queensland	-27.42	152.47	Fleabane	Conyza sp.	John Duff								PV988230
C_hum_002	Calycomyza humeralis	Fly	2021-10-01	Atkinson Dam	Queensland	-27.42	152.47	Fleabane	Conyza sp.	John Duff								PV988231
C_hum_003	Calycomyza humeralis	Fly	2021-10-01	Atkinson Dam	Queensland	-27.42	152.47	Fleabane	Conyza sp.	John Duff								PV988232
C_hum_004	Calycomyza humeralis	Fly	2021-10-06	Kensington Grove	Queensland	-27.54	152.48	Fleabane	Conyza sp.	John Duff and Carolyn Church								PV988233
C_hum_005	Calycomyza humeralis	Fly	2021-10-06	Kensington Grove	Queensland	-27.54	152.48	Fleabane	Conyza sp.	John Duff and Carolyn Church								PV988234
C_hum_006	Calycomyza humeralis	Fly	2021-10-06	Kensington Grove	Queensland	-27.54	152.48	Fleabane	Conyza sp.	John Duff and Carolyn Church								PV988235
C_hum_007	Calycomyza humeralis	Fly	2021-10-05	Wyreema	Queensland	-27.63	151.87	Fleabane	Conyza sp.	John Duff and Carolyn Church								PV988236
C_hum_008	Calycomyza humeralis	Fly	2021-10-05	Wyreema	Queensland	-27.63	151.87	Fleabane	Conyza sp.	John Duff and Carolyn Church								PV988237
C_hum_009	Calycomyza humeralis	Fly	2021-10-05	Wyreema	Queensland	-27.63	151.87	Fleabane	Conyza sp.	John Duff and Carolyn Church								PV988238
C_mil_001	Cerodontha milleri	Fly	2019-01-14	Jil Jil	Victoria	-35.78	143	Barley	Hordeum vulgare	Elia Pirtle
C_mil_002	Cerodontha milleri	Fly	2019-01-14	Jil Jil	Victoria	-35.78	143	Barley	Hordeum vulgare	Elia Pirtle
C_mil_003	Cerodontha milleri	Fly	2019-01-14	Jil Jil	Victoria	-35.78	143	Barley	Hordeum vulgare	Elia Pirtle
C_mil_004	Cerodontha milleri	Fly	2019-01-14	Jil Jil	Victoria	-35.78	143	Barley	Hordeum vulgare	Elia Pirtle
L_bra_005	Liriomyza brassicae	Fly	2017-11-10	Australia, Lab colony	Victoria	-37.8	144.95	Nasturtium	Tropaeolum majus	Elia Pirtle					18.52
L_bra_006	Liriomyza brassicae	Fly	2017-11-10	Australia, Lab colony	Victoria	-37.8	144.95	Nasturtium	Tropaeolum majus	Elia Pirtle					22.54
L_bra_007	Liriomyza brassicae	Fly	2019-07-11	North Melbourne	Victoria	-37.79	144.94	Nasturtium	Tropaeolum majus	Marianne Coquilleau					21.23			PV988239
L_bra_008	Liriomyza brassicae	Fly	2019-07-11	North Melbourne	Victoria	-37.79	144.94	Nasturtium	Tropaeolum majus	Marianne Coquilleau					19.99			PV988240
L_bra_009	Liriomyza brassicae	Fly	2019-07-11	North Melbourne	Victoria	-37.79	144.94	Nasturtium	Tropaeolum majus	Marianne Coquilleau					20.21			PV988241
L_bra_010	Liriomyza brassicae	Fly	2021-11-02	Mt Sylvia	Queensland	-27.73	152.22	Brassica weed	Brassica sp.	John Duff and Carolyn Church					20.41
L_bra_011	Liriomyza brassicae	Fly	2021-11-02	Mt Sylvia	Queensland	-27.73	152.22	Brassica weed	Brassica sp.	John Duff and Carolyn Church					22.19
L_bra_012	Liriomyza brassicae	Fly	2021-10-05	Wyreema	Queensland	-27.63	151.87	Brassica weed	Brassica sp.	John Duff and Carolyn Church					21.09
L_bra_013	Liriomyza brassicae	Fly	2021-11-05	TentHill	Queensland	-27.61	152.23	Kale	Brassica oleracea var. sabellica	John Duff and Carolyn Church					19
L_bra_014	Liriomyza brassicae	Fly	2021-11-05	TentHill	Queensland	-27.61	152.23	Kale	Brassica oleracea var. sabellica	John Duff and Carolyn Church					19.42
L_bra_015	Liriomyza brassicae	Leaf mine	2021-12-02	Lockyer	Queensland	-27.54	152.35	Caliente Rojo Mustard	Brassica juncea	John Duff and Carolyn Church					27.78
L_bra_016	Liriomyza brassicae	Leaf mine	2021-12-02	Lockyer	Queensland	-27.54	152.35	Caliente Rojo Mustard	Brassica juncea	John Duff and Carolyn Church					33.85
L_bra_017	Liriomyza brassicae	Fly	2021-12-02	Lockyer	Queensland	-27.54	152.35	Caliente Rojo Mustard	Brassica juncea	John Duff and Carolyn Church					20.9
L_bra_018	Liriomyza brassicae	Fly	2022-03-09	Mt Whitestone	Queensland	-27.65	152.17	Broccoli	Brassica oleracea var. italica	John Duff and Carolyn Church					22.05
L_bra_019	Liriomyza brassicae	Fly	2022-03-09	Mt Whitestone	Queensland	-27.65	152.17	Broccoli	Brassica oleracea var. italica	John Duff and Carolyn Church					21.39
L_bra_020	Liriomyza brassicae	Fly	2022-05-30	Mt Whitestone	Queensland	-27.65	152.17	Broccoli	Brassica oleracea var. italica	John Duff and Carolyn Church					19.39
L_bra_021	Liriomyza brassicae	Fly	2022-05-30	Mt Whitestone	Queensland	-27.65	152.17	Broccoli	Brassica oleracea var. italica	John Duff and Carolyn Church					20.13
L_bra_022	Liriomyza brassicae	Fly	2022-05-30	Mt Whitestone	Queensland	-27.65	152.17	Broccoli	Brassica oleracea var. italica	John Duff and Carolyn Church					19.92
L_bra_023	Liriomyza brassicae	Fly	2022-05-30	Mt Whitestone	Queensland	-27.65	152.17	Purple cabbage	Brassica oleracea var. capitata	John Duff and Carolyn Church					21.21
L_bra_024	Liriomyza brassicae	Fly	2022-07-15	Mt Whitestone	Queensland	-27.65	152.16	Brassica weed	Brassica sp.	John Duff and Carolyn Church					19.64
L_bra_025	Liriomyza brassicae	Fly	2022-07-15	Mt Whitestone	Queensland	-27.65	152.16	Brassica weed	Brassica sp.	John Duff and Carolyn Church					19.17
L_bra_026	Liriomyza brassicae	Fly	2022-07-15	Mt Whitestone	Queensland	-27.65	152.16	Brassica weed	Brassica sp.	John Duff and Carolyn Church					19.88
L_bra_027	Liriomyza brassicae	Fly	2022-08-17	Mt Whitestone	Queensland	-27.65	152.17	Broccoli	Brassica oleracea var. italica	John Duff and Carolyn Church			32.03		19.77
L_bra_028	Liriomyza brassicae	Fly	2022-08-17	Mt Whitestone	Queensland	-27.65	152.17	Broccoli	Brassica oleracea var. italica	John Duff and Carolyn Church					20.5
L_che_001	Liriomyza chenopodii	Fly	2001-10-23	Cranbourne	Victoria	-38.08	145.31	Beetroot	Beta vulgaris	Michelle Robinson
L_che_002	Liriomyza chenopodii	Fly	2001-10-23	Cranbourne	Victoria	-38.08	145.31	Beetroot	Beta vulgaris	Michelle Robinson
L_che_003	Liriomyza chenopodii	Fly	2018-12-29	Dunkeld	Victoria	-37.57	142.47	Nasturtium	Tropaeolum majus	Elia Pirtle								PV988242
L_che_004	Liriomyza chenopodii	Fly	2018-12-29	Dunkeld	Victoria	-37.57	142.47	Nasturtium	Tropaeolum majus	Elia Pirtle								PV988243
L_hui_010	Liriomyza huidobrensis	Leaf mine	2021-10-06	Gatton	Queensland	-27.55	152.33	Wombok	Brassica rapa subsp. pekinensis	Carolyn Church			31.52	31.64
L_hui_011	Liriomyza huidobrensis	Leaf mine	2021-10-06	Gatton	Queensland	-27.55	152.33	Wombok	Brassica rapa subsp. pekinensis	Carolyn Church			28.64	30.6
L_hui_012	Liriomyza huidobrensis	Larva	2021-10-06	Gatton	Queensland	-27.55	152.33	Wombok	Brassica rapa subsp. pekinensis	Carolyn Church			36.86	37.53
L_hui_013	Liriomyza huidobrensis	Larva	2021-10-06	Gatton	Queensland	-27.55	152.33	Wombok	Brassica rapa subsp. pekinensis	Carolyn Church			27.13	27.3
L_hui_014	Liriomyza huidobrensis	Fly	2021-08-13	Wyreema	Queensland	-27.64	151.87	Silver beet	Beta vulgaris subsp. vulgaris	John Duff and Carolyn Church			18.87	18.68
L_hui_015	Liriomyza huidobrensis	Fly	2021-08-13	Wyreema	Queensland	-27.64	151.87	Silver beet	Beta vulgaris subsp. vulgaris	John Duff and Carolyn Church			18.06	17.88
L_hui_016	Liriomyza huidobrensis	Fly	2021-08-13	Wyreema	Queensland	-27.64	151.87	Silver beet	Beta vulgaris subsp. vulgaris	John Duff and Carolyn Church			18.26	17.86
L_hui_017	Liriomyza huidobrensis	Larva	2021-09-22	Wyreema	Queensland	-27.64	151.87	Silver beet	Beta vulgaris subsp. vulgaris	John Duff and Carolyn Church			17.64	17.32
L_hui_018	Liriomyza huidobrensis	Larva	2021-09-22	Wyreema	Queensland	-27.64	151.87	Silver beet	Beta vulgaris subsp. vulgaris	John Duff and Carolyn Church			18.79	18.49
L_hui_019	Liriomyza huidobrensis	Larva	2021-09-22	Wyreema	Queensland	-27.64	151.87	Silver beet	Beta vulgaris subsp. vulgaris	John Duff and Carolyn Church			17.75	17.22
L_hui_020	Liriomyza huidobrensis	Larva	2021-10-05	Wyreema	Queensland	-27.64	151.86	Kale	Brassica oleracea var. sabellica	John Duff and Carolyn Church			18.48	18.12
L_hui_021	Liriomyza huidobrensis	Larva	2021-10-05	Wyreema	Queensland	-27.64	151.86	Kale	Brassica oleracea var. sabellica	John Duff and Carolyn Church			17.49	17.11
L_hui_022	Liriomyza huidobrensis	Larva	2021-10-05	Wyreema	Queensland	-27.64	151.86	Kale	Brassica oleracea var. sabellica	John Duff and Carolyn Church			19.22	18.87
L_hui_023	Liriomyza huidobrensis	Leaf mine	2021-10-05	Wyreema	Queensland	-27.64	151.86	Kale	Brassica oleracea var. sabellica	John Duff and Carolyn Church			35.89	33.9
L_hui_024	Liriomyza huidobrensis	Leaf mine	2021-10-05	Wyreema	Queensland	-27.64	151.86	Kale	Brassica oleracea var. sabellica	John Duff and Carolyn Church			36.54	36.54
L_hui_025	Liriomyza huidobrensis	Fly	2021-09-06	Mt Sylvia	Queensland	-27.64	151.87	Celery	Apium graveolens	John Duff and Carolyn Church			18.12	17.82
L_hui_026	Liriomyza huidobrensis	Fly	2021-09-06	Mt Sylvia	Queensland	-27.64	151.87	Celery	Apium graveolens	John Duff and Carolyn Church			18.3	17.91
L_hui_027	Liriomyza huidobrensis	Larva	2021-10-07	Harrisville	Queensland	-27.81	152.69	Celery	Apium graveolens	John Duff and Carolyn Church			28.28	27.85
L_hui_028	Liriomyza huidobrensis	Larva	2021-10-07	Harrisville	Queensland	-27.81	152.69	Celery	Apium graveolens	John Duff and Carolyn Church			17.82	17.46
L_hui_029	Liriomyza huidobrensis	Fly	2021-11-01	Wyreema	Queensland	-27.64	151.86	Cabbage	Brassica oleracea var. capitata	John Duff and Carolyn Church			18.82	18.47
L_hui_030	Liriomyza huidobrensis	Fly	2021-10-07	Aratula	Queensland	-27.97	152.53	Celery	Apium graveolens	John Duff and Carolyn Church			17.51	17.06
L_hui_031	Liriomyza huidobrensis	Fly	2021-10-05	Wyreema	Queensland	-27.63	151.87	Kale	Brassica oleracea var. sabellica	John Duff and Carolyn Church			18.33	18.07
L_hui_032	Liriomyza huidobrensis	Fly	2021-10-05	Wyreema	Queensland	-27.63	151.87	Kale	Brassica oleracea var. sabellica	John Duff and Carolyn Church			17.92	17.62
L_hui_033	Liriomyza huidobrensis	Fly	2021-11-01	Wyreema	Queensland	-27.63	151.87	Wombok	Brassica rapa subsp. pekinensis	John Duff and Carolyn Church			19.54	19.38
L_hui_034	Liriomyza huidobrensis	Fly	2021-11-01	Wyreema	Queensland	-27.63	151.87	Wombok	Brassica rapa subsp. pekinensis	John Duff and Carolyn Church			17.95	17.85
L_hui_035	Liriomyza huidobrensis	Fly	2021-11-01	Wyreema	Queensland	-27.63	151.87	Wombok	Brassica rapa subsp. pekinensis	John Duff and Carolyn Church			17.78	17.63
L_hui_036	Liriomyza huidobrensis	Larva	2021-11-29	Lockyer	Queensland	-27.5279	152.079	Pak choi	Brassica rapa subsp. chinensis	John Duff and Carolyn Church			22.56	22.98
L_hui_037	Liriomyza huidobrensis	Larva	2021-11-29	Lockyer	Queensland	-27.5279	152.079	Pak choi	Brassica rapa subsp. chinensis	John Duff and Carolyn Church			18.38	18.39
L_hui_038	Liriomyza huidobrensis	Larva	2021-11-29	Lockyer	Queensland	-27.5279	152.079	Pak choi	Brassica rapa subsp. chinensis	John Duff and Carolyn Church			18.5	18.11
L_hui_039	Liriomyza huidobrensis	Leaf mine	2021-11-16	Helidon	Queensland	-27.5457	152.126	Tomato	Solanum lycopersicum	John Duff and Carolyn Church			27.35	27.98
L_hui_040	Liriomyza huidobrensis	Leaf mine	2021-11-29	Lockyer	Queensland	-27.5279	152.079	Pak choi	Brassica rapa subsp. chinensis	John Duff and Carolyn Church			21.55	21.63
L_hui_041	Liriomyza huidobrensis	Fly	2022-01-04	Wyreema	Queensland	-27.65	151.83	Sow thistle	Sonchus oleraceus	John Duff and Carolyn Church			17.46	17.92
L_hui_042	Liriomyza huidobrensis	Fly	2022-01-04	Wyreema	Queensland	-27.65	151.83	Sow thistle	Sonchus oleraceus	John Duff and Carolyn Church			17.59	18.14
L_hui_043	Liriomyza huidobrensis	Fly	2022-01-04	Wyreema	Queensland	-27.65	151.83	Sow thistle	Sonchus oleraceus	John Duff and Carolyn Church			20.13	19.83
L_hui_044	Liriomyza huidobrensis	Fly	2022-01-04	Wyreema	Queensland	-27.65	151.83	Celery	Apium graveolens	John Duff and Carolyn Church			19.37	18.71
L_hui_045	Liriomyza huidobrensis	Fly	2022-01-04	Wyreema	Queensland	-27.65	151.83	Celery	Apium graveolens	John Duff and Carolyn Church			19.7	20.08
L_hui_046	Liriomyza huidobrensis	Fly	2022-01-04	Wyreema	Queensland	-27.65	151.83	Celery	Apium graveolens	John Duff and Carolyn Church			18.61	17.98
L_hui_047	Liriomyza huidobrensis	Fly	2022-01-19	Cambooya	Queensland	-27.71	151.9	Mini Wombok	Brassica rapa subsp. pekinensis	John Duff and Carolyn Church			18.29	18.37
L_hui_048	Liriomyza huidobrensis	Fly	2022-01-19	Cambooya	Queensland	-27.71	151.9	Mini Wombok	Brassica rapa subsp. pekinensis	John Duff and Carolyn Church			18.38	17.93
L_hui_049	Liriomyza huidobrensis	Fly	2022-01-19	Cambooya	Queensland	-27.71	151.9	Mini Wombok	Brassica rapa subsp. pekinensis	John Duff and Carolyn Church			17.35	16.54
L_hui_050	Liriomyza huidobrensis	Fly	2022-02-01	Wyreema	Queensland	-27.65	151.83	Bladder Ketmia	Hibiscus trionum	John Duff and Carolyn Church			19.92	20.09
L_hui_051	Liriomyza huidobrensis	Fly	2022-02-01	Wyreema	Queensland	-27.65	151.83	Bladder Ketmia	Hibiscus trionum	John Duff and Carolyn Church			23.36	23.59
L_hui_052	Liriomyza huidobrensis	Fly	2022-02-01	Wyreema	Queensland	-27.65	151.83	Bladder Ketmia	Hibiscus trionum	John Duff and Carolyn Church			22.83	22.07
L_hui_053	Liriomyza huidobrensis	Fly	2022-02-01	Wyreema	Queensland	-27.65	151.83	Sow thistle	Sonchus oleraceus	John Duff and Carolyn Church			16.67	17.29
L_hui_054	Liriomyza huidobrensis	Fly	2022-02-01	Wyreema	Queensland	-27.65	151.83	Sow thistle	Sonchus oleraceus	John Duff and Carolyn Church			18.06	17.86
L_hui_055	Liriomyza huidobrensis	Fly	2022-02-01	Wyreema	Queensland	-27.65	151.83	Sow thistle	Sonchus oleraceus	John Duff and Carolyn Church			31.63	30.69
L_hui_056	Liriomyza huidobrensis	Fly	2022-02-01	Wyreema	Queensland	-27.65	151.83	Celery	Apium graveolens	John Duff and Carolyn Church			18.15	17.73
L_hui_057	Liriomyza huidobrensis	Fly	2022-02-01	Wyreema	Queensland	-27.65	151.83	Celery	Apium graveolens	John Duff and Carolyn Church			18.66	18.18
L_hui_058	Liriomyza huidobrensis	Fly	2022-02-01	Wyreema	Queensland	-27.65	151.83	Celery	Apium graveolens	John Duff and Carolyn Church			19.05	18.59
L_hui_059	Liriomyza huidobrensis	Fly	2022-03-09	Mt Whitestone	Queensland	-27.65	152.17	Broccoli	Brassica oleracea var. italica	John Duff and Carolyn Church			17.2	16.75
L_hui_060	Liriomyza huidobrensis	Fly	2022-03-09	Glen Aplin	Queensland	-28.7386	151.879	Tomato	Solanum lycopersicum	John Duff and Carolyn Church			17.64	16.98
L_hui_061	Liriomyza huidobrensis	Fly	2022-03-09	Glen Aplin	Queensland	-28.7386	151.879	Tomato	Solanum lycopersicum	John Duff and Carolyn Church			18.57	17.87
L_hui_062	Liriomyza huidobrensis	Fly	2022-03-09	Glen Aplin	Queensland	-28.7386	151.879	Tomato	Solanum lycopersicum	John Duff and Carolyn Church			18.62	17.92
L_hui_063	Liriomyza huidobrensis	Fly	2022-05-24	Wyreema	Queensland	-27.64	151.87	Celery	Apium graveolens	John Duff			19.31
L_hui_064	Liriomyza huidobrensis	Fly	2022-05-24	Wyreema	Queensland	-27.64	151.87	Celery	Apium graveolens	John Duff			19.23
L_hui_065	Liriomyza huidobrensis	Fly	2022-05-24	Wyreema	Queensland	-27.64	151.87	Celery	Apium graveolens	John Duff			20
L_hui_066	Liriomyza huidobrensis	Fly	2022-07-12	Wyreema	Queensland	-27.65	151.83	Lettuce	Lactuca sativa	John Duff and Carolyn Church			17.59
L_hui_067	Liriomyza huidobrensis	Fly	2022-07-12	Wyreema	Queensland	-27.65	151.83	Lettuce	Lactuca sativa	John Duff and Carolyn Church			17.79
L_hui_068	Liriomyza huidobrensis	Fly	2022-07-12	Wyreema	Queensland	-27.65	151.83	Lettuce	Lactuca sativa	John Duff and Carolyn Church			16.54
L_hui_069	Liriomyza huidobrensis	Fly	2022-07-12	Wyreema	Queensland	-27.65	151.83	Celery	Apium graveolens	John Duff and Carolyn Church			17.85
L_hui_070	Liriomyza huidobrensis	Fly	2022-07-12	Wyreema	Queensland	-27.65	151.83	Celery	Apium graveolens	John Duff and Carolyn Church			16.79
L_hui_071	Liriomyza huidobrensis	Fly	2022-07-12	Wyreema	Queensland	-27.65	151.83	Celery	Apium graveolens	John Duff and Carolyn Church			18.24
L_hui_072	Liriomyza huidobrensis	Fly	2022-07-12	Wyreema	Queensland	-27.64	151.87	Wombok	Brassica rapa subsp. pekinensis	John Duff and Carolyn Church			16.86
L_hui_073	Liriomyza huidobrensis	Fly	2022-07-12	Wyreema	Queensland	-27.64	151.87	Wombok	Brassica rapa subsp. pekinensis	John Duff and Carolyn Church			16.84
L_hui_074	Liriomyza huidobrensis	Fly	2022-07-12	Wyreema	Queensland	-27.64	151.87	Wombok	Brassica rapa subsp. pekinensis	John Duff and Carolyn Church			17.2
L_hui_075	Liriomyza huidobrensis	Fly	2022-05-25	Wyreema	Queensland	-27.64	151.87	Chickweed	Stellaria media	John Duff and Carolyn Church			17.9
L_hui_076	Liriomyza huidobrensis	Fly	2022-05-25	Wyreema	Queensland	-27.64	151.87	Chickweed	Stellaria media	John Duff and Carolyn Church			17.97
L_hui_077	Liriomyza huidobrensis	Fly	2022-05-25	Wyreema	Queensland	-27.64	151.87	Chickweed	Stellaria media	John Duff and Carolyn Church			18.08
L_hui_078	Liriomyza huidobrensis	Fly	2022-07-12	Wyreema	Queensland	-27.65	151.83	Sow thistle	Sonchus oleraceus	John Duff and Carolyn Church			18.68
L_hui_079	Liriomyza huidobrensis	Fly	2022-07-12	Wyreema	Queensland	-27.65	151.83	Sow thistle	Sonchus oleraceus	John Duff and Carolyn Church			17.21
L_hui_080	Liriomyza huidobrensis	Fly	2022-07-12	Wyreema	Queensland	-27.65	151.83	Sow thistle	Sonchus oleraceus	John Duff and Carolyn Church			18.07
L_hui_081	Liriomyza huidobrensis	Fly	2022-07-12	Wyreema	Queensland	-27.65	151.83	Wire weed	Polygonum erectum	John Duff and Carolyn Church			17.95
L_hui_082	Liriomyza huidobrensis	Fly	2022-07-12	Wyreema	Queensland	-27.65	151.83	Wire weed	Polygonum erectum	John Duff and Carolyn Church			17.26
L_hui_083	Liriomyza huidobrensis	Fly	2022-07-12	Wyreema	Queensland	-27.65	151.83	Wire weed	Polygonum erectum	John Duff and Carolyn Church			17.58
L_hui_084	Liriomyza huidobrensis	Fly	2022-08-15	Wyreema	Queensland	-27.64	151.87	Fireweed	Senecio madagascariensis	John Duff and Carolyn Church			17.52
L_hui_085	Liriomyza huidobrensis	Fly	2022-08-15	Wyreema	Queensland	-27.64	151.87	Fireweed	Senecio madagascariensis	John Duff and Carolyn Church			17.02
L_hui_086	Liriomyza huidobrensis	Fly	2022-08-17	Mt Whitestone	Queensland	-27.65	152.17	Broccoli	Brassica oleracea var. italica	John Duff and Carolyn Church			18.56
L_hui_087	Liriomyza huidobrensis	Fly	2022-08-29	Lake Clarendon	Queensland	-27.52	152.4	Potato	Solanum tuberosum	John Duff			17.58
L_hui_088	Liriomyza huidobrensis	Fly	2022-08-29	Lake Clarendon	Queensland	-27.52	152.4	Potato	Solanum tuberosum	John Duff			19.17
L_hui_089	Liriomyza huidobrensis	Fly	2022-08-29	Lake Clarendon	Queensland	-27.52	152.4	Potato	Solanum tuberosum	John Duff			32.17
L_hui_090	Liriomyza huidobrensis	Fly	2022-08-24	Bundaberg	Queensland	-27.86	152.43	Fat hen	Chenopodium album	John Duff			26.08
L_hui_091	Liriomyza huidobrensis	Fly	2022-08-24	Bundaberg	Queensland	-27.86	152.43	Fat hen	Chenopodium album	John Duff			26.47
L_hui_092	Liriomyza huidobrensis	Fly	2022-09-06	Tent Hill	Queensland	-27.63	152.23	Onion	Allium cepa	John Duff			18.7
L_hui_093	Liriomyza huidobrensis	Fly	2022-09-06	Tent Hill	Queensland	-27.63	152.23	Onion	Allium cepa	John Duff			18
L_hui_094	Liriomyza huidobrensis	Fly	2022-09-06	Tent Hill	Queensland	-27.63	152.23	Onion	Allium cepa	John Duff			18.38
L_hui_095	Liriomyza huidobrensis	Fly	2022-09-06	Lake Clarendon	Queensland	-27.52	152.4	Potato	Solanum tuberosum	John Duff			17.47
L_hui_096	Liriomyza huidobrensis	Fly	2022-09-06	Lake Clarendon	Queensland	-27.52	152.4	Potato	Solanum tuberosum	John Duff			19.31
L_hui_097	Liriomyza huidobrensis	Fly	2022-09-06	Lake Clarendon	Queensland	-27.52	152.4	Potato	Solanum tuberosum	John Duff			19.59
L_hui_098	Liriomyza huidobrensis	Fly	2022-09-06	Lake Clarendon	Queensland	-27.52	152.4	Potato	Solanum tuberosum	John Duff			17.99
L_hui_099	Liriomyza huidobrensis	Fly	2022-09-06	Lake Clarendon	Queensland	-27.52	152.4	Potato	Solanum tuberosum	John Duff			18.1
L_hui_100	Liriomyza huidobrensis	Fly	2022-09-06	Lake Clarendon	Queensland	-27.52	152.4	Potato	Solanum tuberosum	John Duff			19.54
L_hui_101	Liriomyza huidobrensis	Fly	2022-09-06	Lake Clarendon	Queensland	-27.52	152.4	Fat hen	Chenopodium album	John Duff			17.96
L_hui_102	Liriomyza huidobrensis	Fly	2022-09-06	Lake Clarendon	Queensland	-27.52	152.4	Fat hen	Chenopodium album	John Duff			17.23
L_hui_103	Liriomyza huidobrensis	Fly	2022-09-06	Lake Clarendon	Queensland	-27.52	152.4	Black bind weed	Fallopia convolvulus	Carolyn Church			17.76
L_hui_104	Liriomyza huidobrensis	Fly	2022-09-06	Lake Clarendon	Queensland	-27.52	152.4	Black bind weed	Fallopia convolvulus	Carolyn Church			19.18
L_hui_105	Liriomyza huidobrensis	Fly	2022-09-06	Lake Clarendon	Queensland	-27.52	152.4	Black bind weed	Fallopia convolvulus	Carolyn Church			18.2
L_hui_106	Liriomyza huidobrensis	Fly	2022-08-16	Tent Hill	Queensland	-27.61	152.23	Fleabane	Conyza sp.	John Duff and Carolyn Church			18.29
L_hui_107	Liriomyza huidobrensis	Fly	2022-08-16	Tent Hill	Queensland	-27.61	152.23	Fleabane	Conyza sp.	John Duff and Carolyn Church			18.27
L_hui_108	Liriomyza huidobrensis	Fly	2022-08-16	Tent Hill	Queensland	-27.61	152.23	Marshmallow weed	Malva parviflora	John Duff and Carolyn Church			19.25
L_hui_109	Liriomyza huidobrensis	Fly	2022-08-16	Tent Hill	Queensland	-27.61	152.23	Marshmallow weed	Malva parviflora	John Duff and Carolyn Church			20.03
L_hui_110	Liriomyza huidobrensis	Fly	2022-08-16	Tent Hill	Queensland	-27.61	152.23	Marshmallow weed	Malva parviflora	John Duff and Carolyn Church			19
L_hui_111	Liriomyza huidobrensis	Fly	2022-08-16	Tent Hill	Queensland	-27.61	152.23	Stinging nettle	Urtica dioica	John Duff and Carolyn Church			17.58
L_hui_112	Liriomyza huidobrensis	Fly	2022-08-16	Tent Hill	Queensland	-27.61	152.23	Clover	Trifolium sp.	John Duff and Carolyn Church			19.18
L_hui_113	Liriomyza huidobrensis	Fly	2022-08-16	Tent Hill	Queensland	-27.61	152.23	Clover	Trifolium sp.	John Duff and Carolyn Church			19.52
L_hui_114	Liriomyza huidobrensis	Fly	2022-08-16	Tent Hill	Queensland	-27.61	152.23	Clover	Trifolium sp.	John Duff and Carolyn Church			18.5
L_hui_115	Liriomyza huidobrensis	Fly	2022-08-16	Tent Hill	Queensland	-27.61	152.23	Thorn apple	Datura ferox	John Duff and Carolyn Church			19.53
L_hui_116	Liriomyza huidobrensis	Fly	2022-08-16	Tent Hill	Queensland	-27.61	152.23	Thorn apple	Datura ferox	John Duff and Carolyn Church			18.66
L_hui_117	Liriomyza huidobrensis	Fly	2022-08-16	Tent Hill	Queensland	-27.61	152.23	Thorn apple	Datura ferox	John Duff and Carolyn Church			18.12
L_hui_118	Liriomyza huidobrensis	Fly	2022-08-16	Tent Hill	Queensland	-27.61	152.23	Tomato	Solanum lycopersicum	John Duff and Carolyn Church			21.33
L_hui_119	Liriomyza huidobrensis	Fly	2022-08-16	Tent Hill	Queensland	-27.61	152.23	Tomato	Solanum lycopersicum	John Duff and Carolyn Church			17.4
L_hui_120	Liriomyza huidobrensis	Fly	2022-08-16	Tent Hill	Queensland	-27.61	152.23	Tomato	Solanum lycopersicum	John Duff and Carolyn Church			19.65
L_hui_121	Liriomyza huidobrensis	Fly	2022-10-05	Wyreema	Queensland	-27.64	151.86	Wireweed	Polygonum erectum	John Duff and Carolyn Church			17.25
L_hui_122	Liriomyza huidobrensis	Fly	2022-10-05	Wyreema	Queensland	-27.64	151.86	Wireweed	Polygonum erectum	John Duff and Carolyn Church			18
L_hui_123	Liriomyza huidobrensis	Fly	2022-10-05	Wyreema	Queensland	-27.64	151.86	Shepards purse	Capsella bursa-pastoris	John Duff and Carolyn Church			19.22
L_hui_124	Liriomyza huidobrensis	Fly	2022-10-05	Wyreema	Queensland	-27.64	151.86	Shepards purse	Capsella bursa-pastoris	John Duff and Carolyn Church			18.99
L_hui_125	Liriomyza huidobrensis	Fly	2022-10-18	Gatton	Queensland	-27.55	152.33	Dead nettle	Lamium sp.	John Duff and Carolyn Church			17.62
L_hui_126	Liriomyza huidobrensis	Fly	2022-10-18	Gatton	Queensland	-27.55	152.33	Dead nettle	Lamium sp.	John Duff and Carolyn Church			17.98
L_hui_127	Liriomyza huidobrensis	Fly	2022-10-28	Aratula	Queensland	-27.98	152.54	Amaranth	Amaranthus sp.	John Duff and Carolyn Church			18.18
L_hui_128	Liriomyza huidobrensis	Fly	2022-10-28	Aratula	Queensland	-27.98	152.54	Potato weed	Galinsoga parviflora	John Duff and Carolyn Church			17.62
L_hui_129	Liriomyza huidobrensis	Fly	2022-10-28	Aratula	Queensland	-27.98	152.54	Potato weed	Galinsoga parviflora	John Duff and Carolyn Church			17.76
L_hui_130	Liriomyza huidobrensis	Fly	2022-10-28	Aratula	Queensland	-27.98	152.54	Potato weed	Galinsoga parviflora	John Duff and Carolyn Church			18.8
L_sat_018	Liriomyza sativae	Pupa	2017-07-11	Thursday Island	Queensland	-10.58	142.22	Cucurbit	Cucurbitaceae (family)	Elia Pirtle	20.17
L_sat_019	Liriomyza sativae	Larva	2017-07-13	Thursday Island	Queensland	-10.58	142.22	Siratro	Macroptilium atropurpureum	Elia Pirtle	18.84
L_sat_020	Liriomyza sativae	Larva	2017-07-13	Thursday Island	Queensland	-10.58	142.22	Tomato	Solanum lycopersicum	Elia Pirtle	21.09
L_sat_021	Liriomyza sativae	Larva	2017-07-13	Thursday Island	Queensland	-10.58	142.22	Tomato	Solanum lycopersicum	Elia Pirtle	20.02
L_tri_019	Liriomyza trifolii	Fly	2021-07-26	Kununurra	Western Australia	-15.84	128.72	Borlotti bean	Phaseolus vulgaris	Helen Spafford		17.19
L_tri_020	Liriomyza trifolii	Fly	2021-07-26	Kununurra	Western Australia	-15.84	128.72	Borlotti bean	Phaseolus vulgaris	Helen Spafford		16.99
L_tri_021	Liriomyza trifolii	Fly	2021-07-26	Kununurra	Western Australia	-15.84	128.72	Borlotti bean	Phaseolus vulgaris	Helen Spafford		18.29
L_tri_022	Liriomyza trifolii	Fly	2021-07-26	Kununurra	Western Australia	-15.84	128.72	Borlotti bean	Phaseolus vulgaris	Helen Spafford		17.28
L_tri_023	Liriomyza trifolii	Fly	2021-08-09	Kununurra	Western Australia	-15.84	128.72	Green bean	Phaseolus vulgaris	Helen Spafford		18.01
L_tri_024	Liriomyza trifolii	Fly	2021-08-09	Kununurra	Western Australia	-15.84	128.72	Green bean	Phaseolus vulgaris	Helen Spafford		17.71
L_tri_025	Liriomyza trifolii	Fly	2021-08-09	Kununurra	Western Australia	-15.84	128.72	Green bean	Phaseolus vulgaris	Helen Spafford		18.99
L_tri_026	Liriomyza trifolii	Fly	2021-08-09	Kununurra	Western Australia	-15.84	128.72	Green bean	Phaseolus vulgaris	Helen Spafford		17.88
L_tri_027	Liriomyza trifolii	Leaf mine	2022-10-04	Coastal Plains	Northern Territory	-12.5554	131.157	Komatsuna	Brassica rapa subsp. nipposinica	Praise Tadle		22.9
L_tri_028	Liriomyza trifolii	Leaf mine	2022-10-04	Coastal Plains	Northern Territory	-12.5554	131.157	Komatsuna	Brassica rapa subsp. nipposinica	Praise Tadle		18.78
L_tri_029	Liriomyza trifolii	Leaf mine	2022-10-04	Coastal Plains	Northern Territory	-12.5554	131.157	Komatsuna	Brassica rapa subsp. nipposinica	Praise Tadle		37.15
L_tri_030	Liriomyza trifolii	Leaf mine	2022-10-04	Coastal Plains	Northern Territory	-12.5554	131.157	Bean	Phaseolus sp.	Praise Tadle		34
L_tri_031	Liriomyza trifolii	Leaf mine	2022-10-04	Coastal Plains	Northern Territory	-12.5554	131.157	Bean	Phaseolus sp.	Praise Tadle		33.23
L_tri_032	Liriomyza trifolii	Leaf mine	2022-10-04	Coastal Plains	Northern Territory	-12.5554	131.157	Bean	Phaseolus sp.	Praise Tadle		32.97
L_tri_033	Liriomyza trifolii	Leaf mine	2022-03-28	Injinoo	Queensland	-10.91	142.33	Wild gooseberry	Physalis angulata	Luke Noble		23
L_tri_034	Liriomyza trifolii	Leaf mine	2022-03-28	Injinoo	Queensland	-10.91	142.33	Wild gooseberry	Physalis angulata	Luke Noble		33
L_tri_035	Liriomyza trifolii	Leaf mine	2022-03-28	Injinoo	Queensland	-10.91	142.32	Ironweed	Cyanthillium cinereum	Luke Noble		33
L_tri_036	Liriomyza trifolii	Leaf mine	2022-03-28	Injinoo	Queensland	-10.91	142.32	Ironweed	Cyanthillium cinereum	Luke Noble		35
L_tri_037	Liriomyza trifolii	Leaf mine	2022-03-28	Injinoo	Queensland	-10.91	142.32	Ironweed	Cyanthillium cinereum	Luke Noble		37
L_tri_038	Liriomyza trifolii	Leaf mine	2022-03-28	Injinoo	Queensland	-10.91	142.32	Ironweed	Cyanthillium cinereum	Luke Noble		21
L_tri_039	Liriomyza trifolii	Leaf mine	2022-03-28	Injinoo	Queensland	-10.91	142.32	Ironweed	Cyanthillium cinereum	Luke Noble		22
L_tri_040	Liriomyza trifolii	Leaf mine	2022-03-28	Injinoo	Queensland	-10.91	142.32	Ironweed	Cyanthillium cinereum	Luke Noble		33
L_tri_041	Liriomyza trifolii	Leaf mine	2022-03-28	Injinoo	Queensland	-10.91	142.32	Ironweed	Cyanthillium cinereum	Luke Noble		29
L_tri_042	Liriomyza trifolii	Leaf mine	2022-03-28	Injinoo	Queensland	-10.91	142.32	Ironweed	Cyanthillium cinereum	Luke Noble		21
L_tri_043	Liriomyza trifolii	Leaf mine	2022-03-30	Bamaga	Queensland	-10.89	142.39	Amaranth	Amaranthus sp.	Luke Noble		26
L_tri_044	Liriomyza trifolii	Fly	2022-08-26	Barradale	Western Australia	-15.57	128.77	Bean	Phaseolus sp.	Holly Cattermole		20.35
L_tri_045	Liriomyza trifolii	Fly	2022-08-18	Kununurra	Western Australia	-15.65	128.71	Safflower	Carthamus tinctorius	Holly Cattermole		30.09
L_tri_046	Liriomyza trifolii	Fly	2022-08-18	Kununurra	Western Australia	-15.65	128.71	Safflower	Carthamus tinctorius	Holly Cattermole		19.61
L_tri_047	Liriomyza trifolii	Fly	2022-08-05	Ceres	Western Australia	-15.84	128.72	Sunflower	Helianthus annuus	Holly Cattermole		18.17
L_tri_048	Liriomyza trifolii	Fly	2022-08-05	Ceres	Western Australia	-15.84	128.72	Sunflower	Helianthus annuus	Holly Cattermole		21.81
L_tri_049	Liriomyza trifolii	Fly	2022-08-05	Ceres	Western Australia	-15.84	128.72	Sunflower	Helianthus annuus	Holly Cattermole		17.74
L_tri_050	Liriomyza trifolii	Fly	2022-08-05	Ceres	Western Australia	-15.84	128.72	Sunflower	Helianthus annuus	Holly Cattermole		19.23
L_tri_051	Liriomyza trifolii	Fly	2022-08-05	Ceres	Western Australia	-15.84	128.72	Sunflower	Helianthus annuus	Holly Cattermole		19.5
L_tri_052	Liriomyza trifolii	Fly	2022-08-05	Ceres	Western Australia	-15.84	128.72	Sunflower	Helianthus annuus	Holly Cattermole		34.55
L_tri_053	Liriomyza trifolii	Fly	2022-08-05	Ceres	Western Australia	-15.84	128.72	Sunflower	Helianthus annuus	Holly Cattermole		21.67
L_tri_054	Liriomyza trifolii	Fly	2022-08-05	Ceres	Western Australia	-15.84	128.72	Sunflower	Helianthus annuus	Holly Cattermole		19.01
L_tri_055	Liriomyza trifolii	Fly	2022-08-05	Ceres	Western Australia	-15.84	128.72	Sunflower	Helianthus annuus	Holly Cattermole		34.33
L_tri_056	Liriomyza trifolii	Fly	2022-08-05	Ceres	Western Australia	-15.84	128.72	Sunflower	Helianthus annuus	Holly Cattermole		18.25
L_tri_057	Liriomyza trifolii	Fly	2022-07-29	Barradale	Western Australia	-15.57	128.77	Beans	Phaseolus sp.	Holly Cattermole		19.32
L_tri_058	Liriomyza trifolii	Fly	2022-07-14	Kununurra	Western Australia	-15.65	128.71	Safflower	Carthamus tinctorius	Holly Cattermole and Kim Saligari		17.42
L_tri_059	Liriomyza trifolii	Fly	2022-07-14	Kununurra	Western Australia	-15.65	128.71	Safflower	Carthamus tinctorius	Holly Cattermole and Kim Saligari		15.85
L_tri_060	Liriomyza trifolii	Fly	2022-07-14	Kununurra	Western Australia	-15.65	128.71	Safflower	Carthamus tinctorius	Holly Cattermole and Kim Saligari		15.78
L_tri_061	Liriomyza trifolii	Fly	2022-07-14	Kununurra	Western Australia	-15.65	128.71	Safflower	Carthamus tinctorius	Holly Cattermole and Kim Saligari		17.58
L_tri_062	Liriomyza trifolii	Fly	2022-07-14	Kununurra	Western Australia	-15.65	128.71	Safflower	Carthamus tinctorius	Holly Cattermole and Kim Saligari		17.86
L_tri_063	Liriomyza trifolii	Fly	2022-07-14	Kununurra	Western Australia	-15.65	128.71	Safflower	Carthamus tinctorius	Holly Cattermole and Kim Saligari		17.44
L_tri_064	Liriomyza trifolii	Fly	2022-07-14	Kununurra	Western Australia	-15.65	128.71	Safflower	Carthamus tinctorius	Holly Cattermole and Kim Saligari		17.98
L_tri_065	Liriomyza trifolii	Fly	2022-07-14	Kununurra	Western Australia	-15.65	128.71	Safflower	Carthamus tinctorius	Holly Cattermole and Kim Saligari		17.21
L_tri_066	Liriomyza trifolii	Fly	2022-07-14	Kununurra	Western Australia	-15.65	128.71	Safflower	Carthamus tinctorius	Holly Cattermole and Kim Saligari		17.48
L_tri_067	Liriomyza trifolii	Fly	2022-07-14	Kununurra	Western Australia	-15.65	128.71	Safflower	Carthamus tinctorius	Holly Cattermole and Kim Saligari		17.57
L_tri_068	Liriomyza trifolii	Fly	2022-07-14	Kununurra	Western Australia	-15.65	128.71	Safflower	Carthamus tinctorius	Holly Cattermole and Kim Saligari		18.01
L_tri_069	Liriomyza trifolii	Fly	2022-07-07	Kununurra	Western Australia	-15.84	128.72	Sunflower	Helianthus annuus	Holly Cattermole and Kim Saligari		17.62
L_tri_070	Liriomyza trifolii	Fly	2022-07-07	Kununurra	Western Australia	-15.84	128.72	Sunflower	Helianthus annuus	Holly Cattermole and Kim Saligari		17.52
L_tri_071	Liriomyza trifolii	Fly	2022-07-07	Kununurra	Western Australia	-15.84	128.72	Sunflower	Helianthus annuus	Holly Cattermole and Kim Saligari		17.63
L_tri_072	Liriomyza trifolii	Fly	2022-07-07	Kununurra	Western Australia	-15.84	128.72	Sunflower	Helianthus annuus	Holly Cattermole and Kim Saligari		17.93
L_tri_073	Liriomyza trifolii	Fly	2022-07-07	Kununurra	Western Australia	-15.84	128.72	Sunflower	Helianthus annuus	Holly Cattermole and Kim Saligari		17.78
L_tri_074	Liriomyza trifolii	Fly	2022-07-07	Kununurra	Western Australia	-15.84	128.72	Sunflower	Helianthus annuus	Holly Cattermole and Kim Saligari		19.14
L_tri_075	Liriomyza trifolii	Fly	2022-07-07	Kununurra	Western Australia	-15.84	128.72	Sunflower	Helianthus annuus	Holly Cattermole and Kim Saligari		18.04
L_tri_076	Liriomyza trifolii	Fly	2022-07-07	Kununurra	Western Australia	-15.84	128.72	Sunflower	Helianthus annuus	Holly Cattermole and Kim Saligari		16.91
L_tri_077	Liriomyza trifolii	Fly	2022-07-07	Kununurra	Western Australia	-15.84	128.72	Sunflower	Helianthus annuus	Holly Cattermole and Kim Saligari		18.47
L_tri_078	Liriomyza trifolii	Fly	2022-07-07	Kununurra	Western Australia	-15.84	128.72	Sunflower	Helianthus annuus	Holly Cattermole and Kim Saligari		17.52
L_tri_079	Liriomyza trifolii	Fly	2022-07-07	Kununurra	Western Australia	-15.84	128.72	Sunflower	Helianthus annuus	Holly Cattermole and Kim Saligari		18.98
L_tri_080	Liriomyza trifolii	Fly	2022-07-07	Kununurra	Western Australia	-15.84	128.72	Sunflower	Helianthus annuus	Holly Cattermole and Kim Saligari		28.75
L_tri_081	Liriomyza trifolii	Fly	2022-07-07	Kununurra	Western Australia	-15.84	128.72	Sunflower	Helianthus annuus	Holly Cattermole and Kim Saligari		17.87
L_tri_082	Liriomyza trifolii	Fly	2022-06-01	Kununurra	Western Australia	-15.85	128.72	Green bean	Phaseolus vulgaris	Holly Cattermole and Kim Saligari		17.69
L_tri_083	Liriomyza trifolii	Fly	2022-06-01	Kununurra	Western Australia	-15.85	128.72	Green bean	Phaseolus vulgaris	Holly Cattermole and Kim Saligari		19.12
L_tri_084	Liriomyza trifolii	Fly	2022-06-01	Kununurra	Western Australia	-15.85	128.72	Green bean	Phaseolus vulgaris	Holly Cattermole and Kim Saligari		17.2
L_tri_085	Liriomyza trifolii	Fly	2022-06-01	Kununurra	Western Australia	-15.85	128.72	Green bean	Phaseolus vulgaris	Holly Cattermole and Kim Saligari		18.34
L_tri_086	Liriomyza trifolii	Fly	2022-06-22	Barradale	Western Australia	-15.57	128.77	Bean	Phaseolus sp.	Holly Cattermole and Kim Saligari		17.25
L_tri_087	Liriomyza trifolii	Fly	2022-06-22	Barradale	Western Australia	-15.57	128.77	Bean	Phaseolus sp.	Holly Cattermole and Kim Saligari		19
L_tri_088	Liriomyza trifolii	Fly	2022-06-22	Barradale	Western Australia	-15.57	128.77	Bean	Phaseolus sp.	Holly Cattermole and Kim Saligari		17
L_tri_089	Liriomyza trifolii	Fly	2022-06-22	Barradale	Western Australia	-15.57	128.77	Bean	Phaseolus sp.	Holly Cattermole and Kim Saligari		17.39
L_tri_090	Liriomyza trifolii	Fly	2022-06-22	Barradale	Western Australia	-15.57	128.77	Bean	Phaseolus sp.	Holly Cattermole and Kim Saligari		19.55
L_tri_091	Liriomyza trifolii	Fly	2022-06-22	Barradale	Western Australia	-15.57	128.77	Bean	Phaseolus sp.	Holly Cattermole and Kim Saligari		19.01
L_tri_092	Liriomyza trifolii	Fly	2022-06-22	Barradale	Western Australia	-15.57	128.77	Bean	Phaseolus sp.	Holly Cattermole and Kim Saligari		17.56
L_tri_093	Liriomyza trifolii	Fly	2022-06-22	Barradale	Western Australia	-15.57	128.77	Bean	Phaseolus sp.	Holly Cattermole and Kim Saligari		18.16
L_tri_094	Liriomyza trifolii	Fly	2022-06-22	Barradale	Western Australia	-15.57	128.77	Bean	Phaseolus sp.	Holly Cattermole and Kim Saligari		18.65
L_tri_095	Liriomyza trifolii	Fly	2022-06-22	Barradale	Western Australia	-15.57	128.77	Bean	Phaseolus sp.	Holly Cattermole and Kim Saligari		17.37
L_tri_096	Liriomyza trifolii	Fly	2022-06-16	Kununurra	Western Australia	-15.65	128.71	Safflower	Carthamus tinctorius	Holly Cattermole and Kim Saligari		19.63
L_tri_097	Liriomyza trifolii	Fly	2022-06-16	Kununurra	Western Australia	-15.65	128.71	Safflower	Carthamus tinctorius	Holly Cattermole and Kim Saligari		16.37
L_tri_098	Liriomyza trifolii	Fly	2022-06-16	Kununurra	Western Australia	-15.65	128.71	Safflower	Carthamus tinctorius	Holly Cattermole and Kim Saligari		16.14
L_tri_099	Liriomyza trifolii	Fly	2022-06-16	Kununurra	Western Australia	-15.65	128.71	Safflower	Carthamus tinctorius	Holly Cattermole and Kim Saligari		17.4
L_tri_100	Liriomyza trifolii	Fly	2022-06-16	Kununurra	Western Australia	-15.65	128.71	Safflower	Carthamus tinctorius	Holly Cattermole and Kim Saligari		18.2
L_tri_101	Liriomyza trifolii	Fly	2022-06-16	Kununurra	Western Australia	-15.65	128.71	Safflower	Carthamus tinctorius	Holly Cattermole and Kim Saligari		17.63
L_tri_102	Liriomyza trifolii	Fly	2022-06-16	Kununurra	Western Australia	-15.65	128.71	Safflower	Carthamus tinctorius	Holly Cattermole and Kim Saligari		18.33
L_tri_103	Liriomyza trifolii	Fly	2022-06-16	Kununurra	Western Australia	-15.65	128.71	Safflower	Carthamus tinctorius	Holly Cattermole and Kim Saligari		17.78
L_tri_104	Liriomyza trifolii	Fly	2022-05-04	Kununurra	Western Australia	-15.65	128.72	Cotton	Gossypium sp.	Holly Cattermole and Kim Saligari		18.8
L_tri_105	Liriomyza trifolii	Fly	2022-05-04	Kununurra	Western Australia	-15.65	128.72	Cotton	Gossypium sp.	Holly Cattermole and Kim Saligari		21.22
L_tri_106	Liriomyza trifolii	Fly	2022-05-04	Kununurra	Western Australia	-15.65	128.72	Cotton	Gossypium sp.	Holly Cattermole and Kim Saligari		16.71
L_tri_107	Liriomyza trifolii	Fly	2022-09-09	Kununurra	Western Australia	-15.84	128.72	Sunflower	Helianthus annuus	Holly Cattermole		27.99
L_tri_108	Liriomyza trifolii	Fly	2022-10-13	Broome	Western Australia	-17.95	122.22	Watermelon	Citrullus lanatus	Kim Saligari		20.55
L_tri_109	Liriomyza trifolii	Fly	2022-10-13	Broome	Western Australia	-17.95	122.22	Watermelon	Citrullus lanatus	Kim Saligari		34.32
L_tri_110	Liriomyza trifolii	Fly	2022-10-13	Broome	Western Australia	-17.95	122.22	Snow pea	Pisum sativum	Kim Saligari		38.72
L_tri_111	Liriomyza trifolii	Fly	2022-10-13	Broome	Western Australia	-17.95	122.22	Beetroot	Beta vulgaris	Kim Saligari		18.55
L_tri_112	Liriomyza trifolii	Fly	2022-10-13	Broome	Western Australia	-17.96	122.24	Zinnia flower	Zinnia elegans	Kim Saligari		22.29
L_tri_113	Liriomyza trifolii	Fly	2022-09-30	Kununurra	Western Australia	-15.85	128.73	Bok Choy	Brassica rapa subsp. chinensis	Kim Saligari		20.77
L_tri_114	Liriomyza trifolii	Fly	2022-09-30	Kununurra	Western Australia	-15.85	128.73	Lebanese cucumber	Cucumis sativus	Kim Saligari		18.94
L_tri_115	Liriomyza trifolii	Fly	2022-09-30	Kununurra	Western Australia	-15.85	128.73	Lebanese cucumber	Cucumis sativus	Kim Saligari		19.25
L_tri_116	Liriomyza trifolii	Fly	2022-09-30	Kununurra	Western Australia	-15.85	128.73	Apple cucumber	Cucumis sativus	Kim Saligari		19.79
L_tri_117	Liriomyza trifolii	Fly	2022-09-30	Kununurra	Western Australia	-15.85	128.73	Apple cucumber	Cucumis sativus	Kim Saligari		18.96
L_tri_118	Liriomyza trifolii	Fly	2022-09-30	Kununurra	Western Australia	-15.85	128.73	Lettuce	Lactuca sativa	Kim Saligari		19.03
L_tri_119	Liriomyza trifolii	Fly	2022-09-30	Kununurra	Western Australia	-15.85	128.73	Lettuce	Lactuca sativa	Kim Saligari		20.56
L_tri_120	Liriomyza trifolii	Fly	2022-09-30	Kununurra	Western Australia	-15.85	128.73	Lettuce	Lactuca sativa	Kim Saligari		21.61
L_tri_121	Liriomyza trifolii	Fly	2022-09-30	Kununurra	Western Australia	-15.85	128.73	Lettuce	Lactuca sativa	Kim Saligari		22.7
L_tri_122	Liriomyza trifolii	Fly	2022-09-30	Kununurra	Western Australia	-15.85	128.73	Lettuce	Lactuca sativa	Kim Saligari		21.63
L_tri_123	Liriomyza trifolii	Fly	2022-09-30	Kununurra	Western Australia	-15.85	128.73	Lettuce	Lactuca sativa	Kim Saligari		20.82
L_tri_124	Liriomyza trifolii	Fly	2022-09-30	Kununurra	Western Australia	-15.85	128.73	Sunflower	Helianthus annuus	Kim Saligari		21.39
L_tri_125	Liriomyza trifolii	Fly	2022-09-30	Kununurra	Western Australia	-15.85	128.73	Sunflower	Helianthus annuus	Kim Saligari		18.39
L_tri_126	Liriomyza trifolii	Fly	2022-09-30	Kununurra	Western Australia	-15.85	128.73	Sunflower	Helianthus annuus	Kim Saligari		20.73
L_tri_127	Liriomyza trifolii	Fly	2022-09-30	Kununurra	Western Australia	-15.85	128.73	Sunflower	Helianthus annuus	Kim Saligari		19.55
L_tri_128	Liriomyza trifolii	Fly	2022-09-30	Kununurra	Western Australia	-15.85	128.73	Sunflower	Helianthus annuus	Kim Saligari		19.35
L_tri_129	Liriomyza trifolii	Fly	2022-09-28	Kununurra	Western Australia	-15.65	128.71	Marigold	Tagetes sp.	Kim Saligari		21.05
L_tri_130	Liriomyza trifolii	Fly	2022-09-28	Kununurra	Western Australia	-15.65	128.71	Marigold	Tagetes sp.	Kim Saligari		19.34
O_aly_001	Ophiomyia alysicarpi	Fly	2018-05-09	Lakeland	Queensland	-15.8	144.72	Moneywort	Alysicarpus sp.	Elia Pirtle								PV988244
O_aly_002	Ophiomyia alysicarpi	Fly	2018-05-09	Lakeland	Queensland	-15.8	144.72	Moneywort	Alysicarpus sp.	Elia Pirtle
O_aly_003	Ophiomyia alysicarpi	Fly	2018-05-09	Lakeland	Queensland	-15.8	144.72	Moneywort	Alysicarpus sp.	Elia Pirtle
O_aly_004	Ophiomyia alysicarpi	Fly	2018-05-09	Lakeland	Queensland	-15.8	144.72	Moneywort	Alysicarpus sp.	Elia Pirtle
O_sol_001	Ophiomyia solanicola	Fly	2018-05-09	Lakeland	Queensland	-15.86	144.85	Eggplant	Solanum melongena	Elia Pirtle								PV988245
O_sol_002	Ophiomyia solanicola	Fly	2018-05-09	Lakeland	Queensland	-15.86	144.85	Eggplant	Solanum melongena	Elia Pirtle
O_sol_003	Ophiomyia solanicola	Fly	2018-05-09	Lakeland	Queensland	-15.86	144.85	Eggplant	Solanum melongena	Elia Pirtle
O_sol_004	Ophiomyia solanicola	Fly	2018-05-09	Lakeland	Queensland	-15.86	144.85	Eggplant	Solanum melongena	Elia Pirtle
P_pla_001	Phytomyza plantaginis	Fly	2019-07-11	North Melbourne	Victoria	-37.79	144.94	Ribwort	Plantago lanceolata	Marianne Coquilleau								PV988246
P_pla_002	Phytomyza plantaginis	Fly	2019-07-11	North Melbourne	Victoria	-37.79	144.94	Ribwort	Plantago lanceolata	Marianne Coquilleau								PV988247
P_pla_003	Phytomyza plantaginis	Fly	2019-07-11	North Melbourne	Victoria	-37.79	144.94	Ribwort	Plantago lanceolata	Marianne Coquilleau								PV988248
P_syn_001	Phytomyza syngenesiae	Fly	2019-07-11	North Melbourne	Victoria	-37.79	144.94	Rough sow thistle	Sonchus asper	Marianne Coquilleau								PV988249
P_syn_002	Phytomyza syngenesiae	Fly	2019-07-11	North Melbourne	Victoria	-37.79	144.94	Rough sow thistle	Sonchus asper	Marianne Coquilleau								PV988250
P_syn_003	Phytomyza syngenesiae	Fly	2019-07-11	North Melbourne	Victoria	-37.79	144.94	Rough sow thistle	Sonchus asper	Marianne Coquilleau								PV988251
P_syn_004	Phytomyza syngenesiae	Pupa	2021-10-01	Toowoomba	Queensland	-27.52	151.96	Sow thistle	Sonchus oleraceus	John Duff								PV988252
P_syn_005	Phytomyza syngenesiae	Pupa	2021-10-01	Toowoomba	Queensland	-27.52	151.96	Sow thistle	Sonchus oleraceus	John Duff								PV988253
P_syn_006	Phytomyza syngenesiae	Pupa	2021-10-01	Toowoomba	Queensland	-27.52	151.96	Sow thistle	Sonchus oleraceus	John Duff								PV988254
P_syn_007	Phytomyza syngenesiae	Fly	2021-10-01	Toowoomba	Queensland	-27.52	151.96	Sow thistle	Sonchus oleraceus	John Duff								PV988255
P_syn_008	Phytomyza syngenesiae	Fly	2021-10-01	Toowoomba	Queensland	-27.52	151.96	Sow thistle	Sonchus oleraceus	John Duff								PV988256
P_syn_009	Phytomyza syngenesiae	Fly	2021-09-06	Mt Sylvia	Queensland	-27.64	151.87	Unknown	-	John Duff and Carolyn Church								PV988257
P_syn_010	Phytomyza syngenesiae	Fly	2021-11-01	Wyreema	Queensland	-27.64	151.86	Sow thistle	Sonchus oleraceus	John Duff and Carolyn Church								PV988258
P_syn_011	Phytomyza syngenesiae	Fly	2021-11-01	Wyreema	Queensland	-27.64	151.86	Sow thistle	Sonchus oleraceus	John Duff and Carolyn Church								PV988259
P_syn_012	Phytomyza syngenesiae	Fly	2021-11-01	Wyreema	Queensland	-27.64	151.86	Sow thistle	Sonchus oleraceus	John Duff and Carolyn Church								PV988260
P_syn_013	Phytomyza syngenesiae	Fly	2021-10-07	Aratula	Queensland	-27.97	152.53	Sow thistle	Sonchus oleraceus	John Duff and Carolyn Church								PV988261
P_syn_014	Phytomyza syngenesiae	Fly	2021-10-07	Aratula	Queensland	-27.97	152.53	Sow thistle	Sonchus oleraceus	John Duff and Carolyn Church								PV988262
P_syn_015	Phytomyza syngenesiae	Fly	2021-10-07	Aratula	Queensland	-27.97	152.53	Sow thistle	Sonchus oleraceus	John Duff and Carolyn Church								PV988263
S_fla_001	Scaptomyza flava	Larva	2022-11-16	Boisdale	Victoria	-37.89	146.99	Cabbage	Brassica oleracea var. capitata	Walter Chadwick								PV988264
S_fla_002	Scaptomyza flava	Larva	2022-11-16	Boisdale	Victoria	-37.89	146.99	Cabbage	Brassica oleracea var. capitata	Walter Chadwick								PV988265
S_fla_003	Scaptomyza flava	Larva	2022-12-05	Maffra	Victoria	-37.95	147.04	Rocket, Spinach and Mizuna	Eruca sativa, Spinacia oleracea, Brassica rapa var. nipposinica	Carley Einsiedel								PV988266
S_fla_004	Scaptomyza flava	Larva	2022-12-05	Maffra	Victoria	-37.95	147.04	Rocket, Spinach and Mizuna	Eruca sativa, Spinacia oleracea, Brassica rapa var. nipposinica	Carley Einsiedel								PV988267
1 from assay developed by Sooda et al. (2017)
2 from assays developed in this study.
3 from assay developed by Pirtle et al. (2021)

## Sheet: Suppl Table 2_Overseas samples
Sample name	Species	Development stage	Country	Year collected	Cq values							GenBank accession number
					L. sativae 1	L. trifolii 1	L. huidobrensis 1	L. huidobrensis 2	L. brassicae 3	L. bryoniae 2	L. chinensis 2
L_sat_001	Liriomyza sativae	Fly	Indonesia	2019	21.83							PV988268
L_sat_002	Liriomyza sativae	Fly	Indonesia	2019	19.38							PV988269
L_sat_003	Liriomyza sativae	Fly	Indonesia	2019	18.54							PV988270
L_sat_004	Liriomyza sativae	Fly	Kenya	2020	20.31
L_sat_005	Liriomyza sativae	Fly	Timor-Leste	2017	21.05							PV988271
L_sat_006	Liriomyza sativae	Fly	Timor-Leste	2017	22.32							PV988272
L_sat_007	Liriomyza sativae	Fly	Timor-Leste	2017	18.39							PV988273
L_sat_008	Liriomyza sativae	Fly	Timor-Leste	2018	18.35							PV988274
L_sat_009	Liriomyza sativae	Larva	Timor-Leste	2017	21.69							PV988275
L_sat_010	Liriomyza sativae	Larva	Timor-Leste	2017	20.75							PV988276
L_sat_011	Liriomyza sativae	Larva	Timor-Leste	2017	23.66							PV988277
L_sat_012	Liriomyza sativae	Fly	USA	2019	19.69							PV988278
L_sat_013	Liriomyza sativae	Fly	USA	2019	19.28							PV988279
L_sat_014	Liriomyza sativae	Fly	USA	2019	20.05							PV988280
L_sat_015	Liriomyza sativae	Larva	Vietnam	2020	28.26							PV988281
L_sat_016	Liriomyza sativae	Larva	Vietnam	2020	31.02							PV988282
L_sat_017	Liriomyza sativae	Larva	Vietnam	2020	24.68							PV988283
L_tri_001	Liriomyza trifolii	Fly	Fiji	2020		18.91						PV988284
L_tri_002	Liriomyza trifolii	Fly	Fiji	2020		18.65						PV988285
L_tri_003	Liriomyza trifolii	Fly	Fiji	2020		19.95						PV988286
L_tri_004	Liriomyza trifolii	Fly	Indonesia	2019		19.05						PV988287
L_tri_005	Liriomyza trifolii	Fly	Indonesia	2019		18.79						PV988288
L_tri_006	Liriomyza trifolii	Fly	Indonesia	2019		19.9						PV988289
L_tri_007	Liriomyza trifolii	Fly	Kenya	2020		20.11
L_tri_008	Liriomyza trifolii	Fly	Kenya	2020		20.24
L_tri_009	Liriomyza trifolii	Fly	Kenya	2020		20.64
L_tri_010	Liriomyza trifolii	Larva	Solomon Islands	2018		22.91						PV988290
L_tri_011	Liriomyza trifolii	Larva	Solomon Islands	2018		34.92						PV988291
L_tri_012	Liriomyza trifolii	Larva	Solomon Islands	2018		22.13						PV988292
L_tri_013	Liriomyza trifolii	Fly	Timor-Leste	2017		19.05						PV988293
L_tri_014	Liriomyza trifolii	Fly	Timor-Leste	2017		18.81						PV988294
L_tri_015	Liriomyza trifolii	Fly	Timor-Leste	2017		18.28						PV988295
L_tri_016	Liriomyza trifolii	Fly	USA	2017		21.49						PV988296
L_tri_017	Liriomyza trifolii	Fly	USA	2017		21.76						PV988297
L_tri_018	Liriomyza trifolii	Fly	USA	2017		22.85						PV988298
L_hui_001	Liriomyza huidobrensis	Fly	Indonesia	2006			24.61	23.99				PV988299
L_hui_002	Liriomyza huidobrensis	Fly	Indonesia	2006			24.71	24.08				PV988300
L_hui_003	Liriomyza huidobrensis	Fly	Indonesia	2019			18.47	17.88				PV988301
L_hui_004	Liriomyza huidobrensis	Fly	Indonesia	2019			18.37	18.12				PV988302
L_hui_005	Liriomyza huidobrensis	Fly	Indonesia	2019			18.83	18.55				PV988303
L_hui_006	Liriomyza huidobrensis	Fly	Kenya	2020			20.05	19.87				PV988304
L_hui_007	Liriomyza huidobrensis	Fly	Kenya	2020			21.53	21.15				PV988305
L_hui_008	Liriomyza huidobrensis	Fly	Kenya	2020			20.81	20.81				PV988306
L_hui_009	Liriomyza huidobrensis	Fly	Kenya	2020			27.86	27.15				PV988307
L_bry_001	Liriomyza bryoniae	Fly	Netherlands	2020			19.53			18.5		PV988308
L_bry_002	Liriomyza bryoniae	Fly	Netherlands	2020			17.8			16.99		PV988309
L_bry_003	Liriomyza bryoniae	Fly	Netherlands	2020			19.79			18.57		PV988310
L_chi_001	Liriomyza chinensis	Fly	Indonesia	2019							18.79	PV988311
L_chi_002	Liriomyza chinensis	Fly	Indonesia	2019							19.28	PV988312
L_chi_003	Liriomyza chinensis	Fly	Indonesia	2019							18	PV988313
L_bra_001	Liriomyza brassicae	Fly	Indonesia	2002					32			PV988314
L_bra_002	Liriomyza brassicae	Fly	Timor-Leste	2018					19.27			PV988315
L_bra_003	Liriomyza brassicae	Fly	Timor-Leste	2018					19.97			PV988316
L_bra_004	Liriomyza brassicae	Fly	Timor-Leste	2018					19.5			PV988317
L_kat_001	Liriomyza katoi	Fly	Indonesia	2003								PV988318
L_yas_001	Liriomyza yasumatsui	Fly	Indonesia	2003								PV988319
1 from assay developed by Sooda et al. (2017)
2 from assays developed in this study.
3 from assay developed by Pirtle et al. (2021)
